# Supplementary material for: The RNA cargo in small extracellular vesicles from chicken eggs is bioactive in C57BL/6 J mice and human peripheral blood mononuclear cells ex vivo
Source: Front Nutr. 2023 Apr 14;10:1162679. doi: 10.3389/fnut.2023.1162679 (PMC10249500; doi:10.3389/fnut.2023.1162679)
Supplement: Supplementary file 1 [file Table_1.xlsx]

## Sheet: Supplementary Table S7
Supplementary Table S5. mRNA expression in PBMCs before (T0= 0 hrs ) and after (T9= 9 hrs) consumption of 4 hard-boiled eggs in healthy adults (threshold used: 1.5-fold change). Biological repeats are denoted by S and numeral.
GENE	0 hr			9 hr
	S1	S2	S3	S1	S2	S3
TSPOAP1	3117	2617	7004	2142	2115	5520.96
MATK	3173	2620	5013	2628	2056	3947
E2F2	322.67	226.35	356.03	502.04	468.26	516.15
PRDM1	1120	1195	2524	693	838	2245
CDK14	268	294	238	482	713	384
PDZD4	2943	2227	4146	2145	1688	3438
SLC44A1	1135.77	1510.45	1423.41	1949.3	2796.03	1681.05
DHRS9	148	134	167	315	344	343
COBLL1	365	385.87	319	636	833.1	510.25
CD82	1090.58	1196.92	1127.43	2100.93	2223.62	1767.88
FKBP5	3089.76	7167.69	7929.14	2964.84	6234	3916.02
ARVCF	310	319	603	236	275	493
GZMH	5834.39	2625.32	15166.76	4207.17	2152.35	9740.91
GZMB	7049.61	5054.68	10419.24	5254.83	3908.65	5647.09
RUBCNL	704	496	687	1232	1060	1179
NKG7	16695	10474	29728	12717	7904	22119
RGS9	380.42	228.35	955.06	277.61	159.41	669.16
TBC1D9	1480	2098	2094	3313	5163	3022
ZBTB16	209	384.41	476.08	125.33	329.22	258.24
B3GAT1	1168	792	1954	734	545	1465
CD83	890	520	694	1870	1813	1715
GNLY	37460	18440	44897	26043	13408.66	30560
IL18RAP	2505	1550	3048	1568	1175	2206
RALGPS2	2121	2016.97	1503	3413.93	3712.91	2715.99
CD160	1713.52	1092.11	2235.03	1227.88	767.11	1528.28
SGK1	4192	3217	4156	6550	7810	7432
EGR1	2049	2340	4491	6068	6646	5676
CCR2	1391	2301	2672	3557	4324	3399
EGR2	409	412	491	2201	2811	1531
EREG	139.22	394.45	541.79	97.67	289.8	180.44
KIR2DL1	185.73	285.14	520.44	132.79	209.63	262.28
IL1B	477	392	944	1118	823	1971
STEAP4	787.76	563.88	467.35	1625.58	1102.21	809.64
KLF16	954.55	856.54	839.14	1249.16	1287.37	1294.15
TNNT3	126	161	977	63	156	226
ADGRE3	145	355.8	358.86	467.1	1044.4	477.6
RIN2	602	681	783	1159	1342	1062
SWAP70	1537.07	1831.86	1734.5	3533.61	3701.5	2509.27
CD180	1257.95	1087.29	1255.05	3061.7	2979.3	2006.11
KLRD1	5970.19	6454.18	12709.76	3617.94	4563.01	8647.13
KLRC1	172.38	629.72	779.62	129.93	487.43	512.89
CD36	5484	8672	5732	10929	14310	8694
LMO2	2521	1978	1904	4934	4096	3176
HLX	765.73	315	324	1276.89	781.84	471.6
IL1RN	675	863	761	1894	1669	1191
TLR4	2456	4631	4112	5222	9804	4882
GCOM1	13.82	334.33	33.72	36.12	919.95	64.6
BARD1	168	146	193	148	213	199
HECW2	34	42	49.03	45	72	36
RASGEF1B	711.17	587.26	770.42	938.13	1516.91	1780.83
NEIL1	1758.44	715.53	1023.04	1063.2	705.35	894.7
PMAIP1	432	485	383	640	1239	670
OSBPL10	481.53	468.97	447.96	790.11	843.84	706.83
KLRF1	2635	2145	3479	1760	1768	2294
DLG5	1590.61	733.39	863.92	966.47	662.15	670.88
TSC22D3	21084	22533	26678	13272	18846	23253
DUSP2	1223	1342	2884	618	989	2996
SPON2	5963	4939.23	9452	4665.07	2615.52	5640.93
CDC42EP3	5270.04	4716.11	6463.51	9931.8	10962.74	9435.13
CCR1	2655	2819	2728	6436	6407	3440
CYBB	13279	20607	23582	32569	39933	30039
TMEM135	209	275	311	214	350	356
TTC16	1606.14	537.5	2881.25	857.18	536.88	2250.47
DDIT4	1978.17	4156.98	3034	673	1359.65	1930
PTGDR	1412	1061	1630	1033	836	1118
CLIC3	1428	1123	1078	1074	831	748
FOS	24659	15855	40180	22454	16749	21096
C3AR1	1323	650	914	3043	1223	1252
CTSW	9596	7572	8103	7293	5579	4633
TLR10	870.78	751.44	622.98	1382.56	1566.84	1078.51
CDK5R1	355	608	347	226	424	295
EGR3	118	124	204	206	621	503
PRF1	14605	15333	36759	12835	11981	21559
SLC8A1	686.33	1109.67	1440.53	1159.1	1944.89	1676.43
ADAP2	963.83	930.44	1061.48	1732.76	1636.25	1460.94
OLIG1	447	534.99	430	894	968.98	696.99
SESTD1	957	1117	1275	1254	2103	1590
ZNF600	1178.86	1343.46	2473.25	857.28	1308	1992.78
PAX5	1057	1233	928	2452	2663	1667
TLR7	582.48	726.99	865.01	1498.94	1947.29	1521.97
TPM2	1252	736	2747	812	850	1121
COLQ	668.29	656	908	544	441.27	583.32
S1PR3	814.08	821.29	541.89	1928.65	2140.38	1292.95
TNF	192	125	246	393	344	847
AKAP2	1091	1363	1482	1912	2663	2009
PPAN-P2RY11	54.18	54.65	80.74	74.11	211.98	252.93
CCL4	1425.31	1514.35	2376.14	856.19	854.44	2075.6
CCL3L3	76.14	27.16	142.01	136.46	95.77	313.86
