# Supplementary material for: The RNA cargo in small extracellular vesicles from chicken eggs is bioactive in C57BL/6 J mice and human peripheral blood mononuclear cells ex vivo
Source: Front Nutr. 2023 Apr 14;10:1162679. doi: 10.3389/fnut.2023.1162679 (PMC10249500; doi:10.3389/fnut.2023.1162679)
Supplement: Supplementary file 2 [file Table_2.xlsx]

## Sheet: KEGG
Supplementary Table S6. KEGG pathways and GO families in human PBMCs altered by the consumption of 4 hard-boiled eggs in healthy adults (9 h after compared to before egg consumption).
Type	ID	Description	Gene Ratio	Bg Ratio	p adjusted	gene ID	Count
KEGG	hsa05332	Graft-versus-host disease	7/65	41/7314	7.91617065489657e-06	GZMB/KIR2DL1/IL1B/KLRD1/KLRC1/PRF1/TNF	7
KEGG	hsa04620	Toll-like receptor signaling pathway	8/65	104/7314	0.000191188595607814	IL1B/TLR4/FOS/CD14/TLR7/TNF/CCL4/CCL3L3	8
KEGG	hsa05144	Malaria	6/65	49/7314	0.000191188595607814	KLRB1/IL1B/CD36/TLR4/CR1/TNF	6
KEGG	hsa05140	Leishmaniasis	6/65	74/7314	0.00159734792298628	IL1B/TLR4/CYBB/FOS/CR1/TNF	6
KEGG	hsa05132	Salmonella infection	6/65	86/7314	0.00277199042069413	IL1B/TLR4/FOS/CD14/CCL4/CCL3L3	6
KEGG	hsa05134	Legionellosis	5/65	55/7314	0.00277199042069413	IL1B/TLR4/CD14/CR1/TNF	5
KEGG	hsa05202	Transcriptional misregulation in cancer	8/65	186/7314	0.00445877274743221	CDK14/GZMB/ZBTB16/BCL6/LMO2/DUSP6/CD14/PAX5	8
KEGG	hsa05133	Pertussis	5/65	76/7314	0.00852868734500674	IL1B/TLR4/FOS/CD14/TNF	5
KEGG	hsa04940	Type I diabetes mellitus	4/65	43/7314	0.00852868734500674	GZMB/IL1B/PRF1/TNF	4
KEGG	hsa04650	Natural killer cell mediated cytotoxicity	6/65	133/7314	0.0150447627502278	GZMB/KIR2DL1/KLRD1/KLRC1/PRF1/TNF	6
KEGG	hsa05323	Rheumatoid arthritis	5/65	90/7314	0.0150447627502278	IL1B/TLR4/FOS/TNF/CCL3L3	5
KEGG	hsa04210	Apoptosis	6/65	138/7314	0.0157900892170502	GZMB/PMAIP1/FOS/CTSW/PRF1/TNF	6
KEGG	hsa04064	NF-kappa B signaling pathway	5/65	95/7314	0.0157900892170502	IL1B/TLR4/CD14/TNF/CCL4	5
KEGG	hsa04640	Hematopoietic cell lineage	5/65	97/7314	0.0157900892170502	IL1B/CD36/CD14/CR1/TNF	5
KEGG	hsa05161	Hepatitis B	6/65	144/7314	0.0157900892170502	E2F2/EGR2/TLR4/FOS/EGR3/TNF	6
KEGG	hsa05142	Chagas disease (American trypanosomiasis)	5/65	102/7314	0.0180654493735844	IL1B/TLR4/FOS/TNF/CCL3L3	5
KEGG	hsa05321	Inflammatory bowel disease (IBD)	4/65	65/7314	0.0214049356083462	IL18RAP/IL1B/TLR4/TNF	4
KEGG	hsa05330	Allograft rejection	3/65	38/7314	0.0353592499651068	GZMB/PRF1/TNF	3
KEGG	hsa04612	Antigen processing and presentation	4/65	77/7314	0.0353592499651068	KIR2DL1/KLRD1/KLRC1/TNF	4
KEGG	hsa05410	Hypertrophic cardiomyopathy (HCM)	4/65	83/7314	0.043841943912864	CACNA2D2/SLC8A1/TPM2/TNF	4
Type	ID	Description	Gene Ratio	Bg Ratio	p adjusted	gene ID	Count
Cellular Component	GO:0098552	side of membrane	11/123	482/18511	0.0423468	MATK/TXK/CD79A/RGS9/CD83/KLRD1/CD36/TLR4/CCR1/CD14/TNF	11
Cellular Component	GO:0009897	external side of plasma membrane	8/123	270/18511	0.0423468	CD79A/CD83/KLRD1/CD36/TLR4/CCR1/CD14/TNF	8
Molecular Function	GO:0008329	signaling pattern recognition receptor activity	3/118	17/17354	0.0307133	CD36/TLR4/CD14	3
Molecular Function	GO:0038187	pattern recognition receptor activity	3/118	17/17354	0.0307133	CD36/TLR4/CD14	3
Biological Process	GO:0042108	positive regulation of cytokine biosynthetic process	8/119	60/17381	1.80911e-05	EGR1/CCR2/EREG/IL1B/TLR4/CYBB/TLR7/TNF	8
Biological Process	GO:0042035	regulation of cytokine biosynthetic process	9/119	97/17381	2.62517e-05	EGR1/CCR2/EREG/IL1B/TLR4/CYBB/TLR7/UBE2J1/TNF	9
Biological Process	GO:0042089	cytokine biosynthetic process	9/119	108/17381	3.9595e-05	EGR1/CCR2/EREG/IL1B/TLR4/CYBB/TLR7/UBE2J1/TNF	9
Biological Process	GO:0042107	cytokine metabolic process	9/119	110/17381	3.9595e-05	EGR1/CCR2/EREG/IL1B/TLR4/CYBB/TLR7/UBE2J1/TNF	9
Biological Process	GO:0032635	interleukin-6 production	9/119	120/17381	6.73743e-05	IL18RAP/EREG/IL1B/CD36/TLR4/BANK1/SPON2/TLR7/TNF	9
Biological Process	GO:0032729	positive regulation of interferon-gamma production	7/119	63/17381	9.90983e-05	TXK/CCR2/IL1B/TLR4/CD14/TLR7/TNF	7
Biological Process	GO:0032609	interferon-gamma production	8/119	102/17381	0.000174451	TXK/IL18RAP/CCR2/IL1B/TLR4/CD14/TLR7/TNF	8
Biological Process	GO:0032755	positive regulation of interleukin-6 production	7/119	73/17381	0.000206871	EREG/IL1B/CD36/TLR4/SPON2/TLR7/TNF	7
Biological Process	GO:0001819	positive regulation of cytokine production	14/119	409/17381	0.000222545	TXK/CD83/EGR1/CCR2/EREG/IL1B/CD36/TLR4/SPON2/CYBB/CD14/C3AR1/TLR7/TNF	14
Biological Process	GO:0032675	regulation of interleukin-6 production	8/119	111/17381	0.000233609	EREG/IL1B/CD36/TLR4/BANK1/SPON2/TLR7/TNF	8
Biological Process	GO:0031663	lipopolysaccharide-mediated signaling pathway	6/119	53/17381	0.000364041	PRDM1/IL1B/CD180/TLR4/CD14/TNF	6
Biological Process	GO:0032649	regulation of interferon-gamma production	7/119	92/17381	0.000653479	TXK/CCR2/IL1B/TLR4/CD14/TLR7/TNF	7
Biological Process	GO:0032103	positive regulation of response to external stimulus	11/119	281/17381	0.000653479	CCR2/IL1B/SWAP70/CD180/TLR4/CCR1/C3AR1/TLR10/TLR7/TNF/CCL4	11
Biological Process	GO:1902107	positive regulation of leukocyte differentiation	8/119	133/17381	0.000653479	PRDM1/ZBTB16/CD83/BCL6/HLX/CCR1/FOS/TNF	8
Biological Process	GO:0002755	MyD88-dependent toll-like receptor signaling pathway	5/119	36/17381	0.000733062	CD36/TLR4/CD14/TLR10/TLR7	5
Biological Process	GO:0032760	positive regulation of tumor necrosis factor production	6/119	65/17381	0.000842262	CCR2/CD36/TLR4/SPON2/CYBB/CD14	6
Biological Process	GO:1903557	positive regulation of tumor necrosis factor superfamily cytokine production	6/119	67/17381	0.000947155	CCR2/CD36/TLR4/SPON2/CYBB/CD14	6
Biological Process	GO:0042533	tumor necrosis factor biosynthetic process	4/119	19/17381	0.000983909	CCR2/TLR4/CYBB/UBE2J1	4
Biological Process	GO:0042534	regulation of tumor necrosis factor biosynthetic process	4/119	19/17381	0.000983909	CCR2/TLR4/CYBB/UBE2J1	4
Biological Process	GO:1902105	regulation of leukocyte differentiation	10/119	254/17381	0.00122561	PRDM1/ZBTB16/CD83/BCL6/HLX/TLR4/CCR1/FOS/CR1/TNF	10
Biological Process	GO:0019835	cytolysis	5/119	43/17381	0.00128683	GZMH/GZMB/GZMA/PRF1/GZMM	5
Biological Process	GO:0032680	regulation of tumor necrosis factor production	7/119	112/17381	0.0013426	CCR2/CD36/TLR4/SPON2/CYBB/CD14/UBE2J1	7
Biological Process	GO:0032640	tumor necrosis factor production	7/119	114/17381	0.00135091	CCR2/CD36/TLR4/SPON2/CYBB/CD14/UBE2J1	7
Biological Process	GO:0032757	positive regulation of interleukin-8 production	5/119	45/17381	0.00135091	IL1B/TLR4/CD14/TLR7/TNF	5
Biological Process	GO:0061082	myeloid leukocyte cytokine production	4/119	22/17381	0.00135091	BCL6/CD36/TLR4/SPON2	4
Biological Process	GO:1903555	regulation of tumor necrosis factor superfamily cytokine production	7/119	115/17381	0.00135091	CCR2/CD36/TLR4/SPON2/CYBB/CD14/UBE2J1	7
Biological Process	GO:0046634	regulation of alpha-beta T cell activation	6/119	79/17381	0.00153996	PRDM1/ZBTB16/CD83/BCL6/CCR2/HLX	6
Biological Process	GO:0071706	tumor necrosis factor superfamily cytokine production	7/119	119/17381	0.00153996	CCR2/CD36/TLR4/SPON2/CYBB/CD14/UBE2J1	7
Biological Process	GO:0071222	cellular response to lipopolysaccharide	8/119	165/17381	0.00153996	PRDM1/IL1B/CD180/CD36/TLR4/SPON2/CD14/TNF	8
Biological Process	GO:1903708	positive regulation of hemopoiesis	8/119	169/17381	0.00176992	PRDM1/ZBTB16/CD83/BCL6/HLX/CCR1/FOS/TNF	8
Biological Process	GO:0071674	mononuclear cell migration	6/119	83/17381	0.00179721	CCR2/CCR1/C3AR1/TNF/CCL4/CCL3L3	6
Biological Process	GO:0071219	cellular response to molecule of bacterial origin	8/119	173/17381	0.00192625	PRDM1/IL1B/CD180/CD36/TLR4/SPON2/CD14/TNF	8
Biological Process	GO:0002683	negative regulation of immune system process	12/119	412/17381	0.00192625	PRDM1/ZBTB16/BCL6/CCR2/HLX/TLR4/DLG5/BANK1/TSC22D3/CD14/CR1/TNF	12
Biological Process	GO:0002699	positive regulation of immune effector process	8/119	174/17381	0.00192625	IL18RAP/CCR2/IL1B/CD36/HLX/TLR4/SPON2/TNF	8
Biological Process	GO:0002367	cytokine production involved in immune response	6/119	87/17381	0.00208284	BCL6/IL18RAP/CD36/TLR4/SPON2/TNF	6
Biological Process	GO:0032722	positive regulation of chemokine production	5/119	53/17381	0.00211901	EGR1/IL1B/TLR4/TLR7/TNF	5
Biological Process	GO:0042346	positive regulation of NF-kappaB import into nucleus	4/119	27/17381	0.00219289	IL1B/TLR4/TLR7/TNF	4
Biological Process	GO:0022407	regulation of cell-cell adhesion	12/119	425/17381	0.0023051	PRDM1/ZBTB16/CD83/BCL6/CCR2/IL1B/SWAP70/HLX/IL1RN/DLG5/CR1/TNF	12
Biological Process	GO:0045080	positive regulation of chemokine biosynthetic process	3/119	10/17381	0.00232422	EGR1/IL1B/TNF	3
Biological Process	GO:0046637	regulation of alpha-beta T cell differentiation	5/119	56/17381	0.00249735	PRDM1/ZBTB16/CD83/BCL6/HLX	5
Biological Process	GO:0042535	positive regulation of tumor necrosis factor biosynthetic process	3/119	11/17381	0.00281849	CCR2/TLR4/CYBB	3
Biological Process	GO:0061081	positive regulation of myeloid leukocyte cytokine production involved in immune response	3/119	11/17381	0.00281849	CD36/TLR4/SPON2	3
Biological Process	GO:0070391	response to lipoteichoic acid	3/119	11/17381	0.00281849	CD36/TLR4/CD14	3
Biological Process	GO:0071223	cellular response to lipoteichoic acid	3/119	11/17381	0.00281849	CD36/TLR4/CD14	3
Biological Process	GO:1903706	regulation of hemopoiesis	12/119	448/17381	0.00316396	PRDM1/ZBTB16/CD83/BCL6/AGO4/LMO2/HLX/TLR4/CCR1/FOS/CR1/TNF	12
Biological Process	GO:0071216	cellular response to biotic stimulus	8/119	195/17381	0.00316396	PRDM1/IL1B/CD180/CD36/TLR4/SPON2/CD14/TNF	8
Biological Process	GO:0031349	positive regulation of defense response	12/119	451/17381	0.00316396	TXK/IL18RAP/CCR2/EREG/IL1B/CD180/CD36/TLR4/CD14/TLR10/TLR7/TNF	12
Biological Process	GO:0001660	fever generation	3/119	12/17381	0.00316396	IL1B/IL1RN/TNF	3
Biological Process	GO:0010935	regulation of macrophage cytokine production	3/119	12/17381	0.00316396	CD36/TLR4/SPON2	3
Biological Process	GO:0045414	regulation of interleukin-8 biosynthetic process	3/119	12/17381	0.00316396	TLR4/TLR7/TNF	3
Biological Process	GO:1901550	regulation of endothelial cell development	3/119	12/17381	0.00316396	IL1B/S1PR3/TNF	3
Biological Process	GO:1903140	regulation of establishment of endothelial barrier	3/119	12/17381	0.00316396	IL1B/S1PR3/TNF	3
Biological Process	GO:0032677	regulation of interleukin-8 production	5/119	63/17381	0.00333842	IL1B/TLR4/CD14/TLR7/TNF	5
Biological Process	GO:0042228	interleukin-8 biosynthetic process	3/119	13/17381	0.00386937	TLR4/TLR7/TNF	3
Biological Process	GO:0045073	regulation of chemokine biosynthetic process	3/119	13/17381	0.00386937	EGR1/IL1B/TNF	3
Biological Process	GO:0010573	vascular endothelial growth factor production	4/119	35/17381	0.00414379	CCR2/IL1B/C3AR1/ADGRG1	4
Biological Process	GO:0002718	regulation of cytokine production involved in immune response	5/119	67/17381	0.00417322	BCL6/CD36/TLR4/SPON2/TNF	5
Biological Process	GO:0002697	regulation of immune effector process	11/119	402/17381	0.00429052	BCL6/IL18RAP/CCR2/IL1B/CD36/HLX/TLR4/SPON2/C3AR1/CR1/TNF	11
Biological Process	GO:0007519	skeletal muscle tissue development	7/119	158/17381	0.00429485	EGR1/EGR2/HLX/TSC22D3/BTG2/FOS/PAX5	7
Biological Process	GO:0002829	negative regulation of type 2 immune response	3/119	14/17381	0.00429485	BCL6/CCR2/HLX	3
Biological Process	GO:0010934	macrophage cytokine production	3/119	14/17381	0.00429485	CD36/TLR4/SPON2	3
Biological Process	GO:0042033	chemokine biosynthetic process	3/119	14/17381	0.00429485	EGR1/IL1B/TNF	3
Biological Process	GO:0035914	skeletal muscle cell differentiation	5/119	69/17381	0.00429485	EGR1/EGR2/BTG2/FOS/PAX5	5
Biological Process	GO:0002521	leukocyte differentiation	12/119	479/17381	0.00429485	PRDM1/CD79A/ZBTB16/CD83/BCL6/EGR1/HLX/TLR4/CCR1/FOS/CR1/TNF	12
Biological Process	GO:0032611	interleukin-1 beta production	5/119	70/17381	0.00444358	EGR1/IL1B/CD36/TLR4/S1PR3	5
Biological Process	GO:0032637	interleukin-8 production	5/119	70/17381	0.00444358	IL1B/TLR4/CD14/TLR7/TNF	5
Biological Process	GO:1903037	regulation of leukocyte cell-cell adhesion	10/119	343/17381	0.00464915	PRDM1/ZBTB16/CD83/BCL6/CCR2/IL1B/HLX/DLG5/CR1/TNF	10
Biological Process	GO:0050729	positive regulation of inflammatory response	6/119	114/17381	0.00485796	CCR2/IL1B/TLR4/TLR10/TLR7/TNF	6
Biological Process	GO:0050755	chemokine metabolic process	3/119	15/17381	0.00485796	EGR1/IL1B/TNF	3
Biological Process	GO:0002703	regulation of leukocyte mediated immunity	7/119	165/17381	0.00502068	BCL6/IL18RAP/CCR2/IL1B/TLR4/CR1/TNF	7
Biological Process	GO:0032642	regulation of chemokine production	5/119	73/17381	0.00504331	EGR1/IL1B/TLR4/TLR7/TNF	5
Biological Process	GO:0060538	skeletal muscle organ development	7/119	166/17381	0.00506758	EGR1/EGR2/HLX/TSC22D3/BTG2/FOS/PAX5	7
Biological Process	GO:0042088	T-helper 1 type immune response	4/119	40/17381	0.00540384	IL18RAP/CCR2/HLX/TLR4	4
Biological Process	GO:0046631	alpha-beta T cell activation	6/119	119/17381	0.00566798	PRDM1/ZBTB16/CD83/BCL6/CCR2/HLX	6
Biological Process	GO:0045429	positive regulation of nitric oxide biosynthetic process	4/119	42/17381	0.00620872	IL1B/CD36/TLR4/TNF	4
Biological Process	GO:0071675	regulation of mononuclear cell migration	4/119	42/17381	0.00620872	CCR2/CCR1/C3AR1/TNF	4
Biological Process	GO:1904407	positive regulation of nitric oxide metabolic process	4/119	42/17381	0.00620872	IL1B/CD36/TLR4/TNF	4
Biological Process	GO:1901216	positive regulation of neuron death	5/119	78/17381	0.00627917	EGR1/TLR4/DDIT4/FOS/CDK5R1	5
Biological Process	GO:0002687	positive regulation of leukocyte migration	6/119	123/17381	0.00635903	CCR2/SWAP70/CCR1/C3AR1/TNF/CCL4	6
Biological Process	GO:0002822	regulation of adaptive immune response based on somatic recombination of immune receptors built from immunoglobulin superfamily domains	6/119	124/17381	0.00656238	BCL6/CCR2/IL1B/HLX/CR1/TNF	6
Biological Process	GO:0032602	chemokine production	5/119	80/17381	0.00681106	EGR1/IL1B/TLR4/TLR7/TNF	5
Biological Process	GO:0097529	myeloid leukocyte migration	7/119	179/17381	0.00707859	CCR2/IL1B/SWAP70/CCR1/C3AR1/CCL4/CCL3L3	7
Biological Process	GO:0007159	leukocyte cell-cell adhesion	10/119	374/17381	0.00755186	PRDM1/ZBTB16/CD83/BCL6/CCR2/IL1B/HLX/DLG5/CR1/TNF	10
Biological Process	GO:0045580	regulation of T cell differentiation	6/119	129/17381	0.00771221	PRDM1/ZBTB16/CD83/BCL6/HLX/CR1	6
Biological Process	GO:0032612	interleukin-1 production	5/119	83/17381	0.00771221	EGR1/IL1B/CD36/TLR4/S1PR3	5
Biological Process	GO:0042993	positive regulation of transcription factor import into nucleus	4/119	46/17381	0.00793546	IL1B/TLR4/TLR7/TNF	4
Biological Process	GO:0031649	heat generation	3/119	19/17381	0.00804288	IL1B/IL1RN/TNF	3
Biological Process	GO:0051249	regulation of lymphocyte activation	11/119	455/17381	0.00823134	PRDM1/ZBTB16/CD83/BCL6/CCR2/IL1B/HLX/TLR4/DLG5/BANK1/CR1	11
Biological Process	GO:0045621	positive regulation of lymphocyte differentiation	5/119	85/17381	0.00823134	PRDM1/ZBTB16/CD83/BCL6/HLX	5
Biological Process	GO:0002460	adaptive immune response based on somatic recombination of immune receptors built from immunoglobulin superfamily domains	9/119	314/17381	0.00862928	BCL6/IL18RAP/CCR2/IL1B/SWAP70/HLX/TLR4/CR1/TNF	9
Biological Process	GO:0032496	response to lipopolysaccharide	9/119	316/17381	0.00893494	PRDM1/IL1B/CD180/CD36/TLR4/SPON2/FOS/CD14/TNF	9
Biological Process	GO:0002224	toll-like receptor signaling pathway	6/119	135/17381	0.00893494	CD180/CD36/TLR4/CD14/TLR10/TLR7	6
Biological Process	GO:0002819	regulation of adaptive immune response	6/119	135/17381	0.00893494	BCL6/CCR2/IL1B/HLX/CR1/TNF	6
Biological Process	GO:0042345	regulation of NF-kappaB import into nucleus	4/119	49/17381	0.00918092	IL1B/TLR4/TLR7/TNF	4
Biological Process	GO:0042348	NF-kappaB import into nucleus	4/119	49/17381	0.00918092	IL1B/TLR4/TLR7/TNF	4
Biological Process	GO:0002690	positive regulation of leukocyte chemotaxis	5/119	89/17381	0.00931081	CCR2/SWAP70/CCR1/C3AR1/CCL4	5
Biological Process	GO:0042990	regulation of transcription factor import into nucleus	5/119	89/17381	0.00931081	IL1B/CD36/TLR4/TLR7/TNF	5
Biological Process	GO:0006959	humoral immune response	9/119	321/17381	0.00931081	POU2AF1/CD83/GNLY/JCHAIN/SPON2/C3AR1/PAX5/CR1/TNF	9
Biological Process	GO:0050863	regulation of T cell activation	9/119	322/17381	0.00942802	PRDM1/ZBTB16/CD83/BCL6/CCR2/IL1B/HLX/DLG5/CR1	9
Biological Process	GO:0034114	regulation of heterotypic cell-cell adhesion	3/119	21/17381	0.00950869	IL1B/IL1RN/TNF	3
Biological Process	GO:0042991	transcription factor import into nucleus	5/119	91/17381	0.00995387	IL1B/CD36/TLR4/TLR7/TNF	5
Biological Process	GO:0050663	cytokine secretion	7/119	197/17381	0.010167	IL1B/CD36/TLR4/BANK1/CD14/TLR10/TNF	7
Biological Process	GO:0043087	regulation of GTPase activity	11/119	475/17381	0.010167	RGS9/TBC1D9/BCL6/DENND1A/RIN2/RASGEF1B/CDC42EP3/ALDH1A1/ADAP2/CCL4/CCL3L3	11
Biological Process	GO:0046632	alpha-beta T cell differentiation	5/119	92/17381	0.010167	PRDM1/ZBTB16/CD83/BCL6/HLX	5
Biological Process	GO:0046635	positive regulation of alpha-beta T cell activation	4/119	52/17381	0.0103488	ZBTB16/CD83/CCR2/HLX	4
Biological Process	GO:1903428	positive regulation of reactive oxygen species biosynthetic process	4/119	52/17381	0.0103488	IL1B/CD36/TLR4/TNF	4
Biological Process	GO:0042100	B cell proliferation	5/119	93/17381	0.0103869	PRDM1/CD79A/BCL6/CD180/TLR4	5
Biological Process	GO:0002237	response to molecule of bacterial origin	9/119	333/17381	0.0110256	PRDM1/IL1B/CD180/CD36/TLR4/SPON2/FOS/CD14/TNF	9
Biological Process	GO:0043547	positive regulation of GTPase activity	10/119	407/17381	0.0112053	RGS9/TBC1D9/DENND1A/RIN2/RASGEF1B/CDC42EP3/ALDH1A1/ADAP2/CCL4/CCL3L3	10
Biological Process	GO:0030595	leukocyte chemotaxis	7/119	203/17381	0.0112879	CCR2/IL1B/SWAP70/CCR1/C3AR1/CCL4/CCL3L3	7
Biological Process	GO:0046651	lymphocyte proliferation	8/119	268/17381	0.0116303	PRDM1/CD79A/BCL6/CCR2/IL1B/CD180/TLR4/DLG5	8
Biological Process	GO:0032943	mononuclear cell proliferation	8/119	270/17381	0.0119978	PRDM1/CD79A/BCL6/CCR2/IL1B/CD180/TLR4/DLG5	8
Biological Process	GO:0060326	cell chemotaxis	8/119	270/17381	0.0119978	CCR2/IL1B/SWAP70/CCR1/C3AR1/EGR3/CCL4/CCL3L3	8
Biological Process	GO:0045672	positive regulation of osteoclast differentiation	3/119	24/17381	0.0123959	CCR1/FOS/TNF	3
Biological Process	GO:0071677	positive regulation of mononuclear cell migration	3/119	24/17381	0.0123959	CCR2/CCR1/TNF	3
Biological Process	GO:0070372	regulation of ERK1 and ERK2 cascade	8/119	274/17381	0.0128729	IL1B/CD36/TLR4/DUSP6/CCR1/TNF/CCL4/CCL3L3	8
Biological Process	GO:0045088	regulation of innate immune response	10/119	422/17381	0.0137256	TXK/IL18RAP/EREG/CD180/CD36/TLR4/CD14/TLR10/TLR7/CR1	10
Biological Process	GO:1903409	reactive oxygen species biosynthetic process	5/119	101/17381	0.0137256	IL1B/CD36/TLR4/CYBB/TNF	5
Biological Process	GO:0045089	positive regulation of innate immune response	9/119	348/17381	0.0137256	TXK/IL18RAP/EREG/CD180/CD36/TLR4/CD14/TLR10/TLR7	9
Biological Process	GO:0002695	negative regulation of leukocyte activation	6/119	155/17381	0.0144124	PRDM1/BCL6/CCR2/HLX/DLG5/BANK1	6
Biological Process	GO:0045428	regulation of nitric oxide biosynthetic process	4/119	59/17381	0.0146619	IL1B/CD36/TLR4/TNF	4
Biological Process	GO:0045619	regulation of lymphocyte differentiation	6/119	156/17381	0.0146619	PRDM1/ZBTB16/CD83/BCL6/HLX/CR1	6
Biological Process	GO:0002440	production of molecular mediator of immune response	7/119	218/17381	0.0152782	BCL6/IL18RAP/SWAP70/CD36/TLR4/SPON2/TNF	7
Biological Process	GO:0006968	cellular defense response	4/119	60/17381	0.0152782	GNLY/CD160/CCR2/PRF1	4
Biological Process	GO:0070661	leukocyte proliferation	8/119	286/17381	0.0157986	PRDM1/CD79A/BCL6/CCR2/IL1B/CD180/TLR4/DLG5	8
Biological Process	GO:0070371	ERK1 and ERK2 cascade	8/119	290/17381	0.0171477	IL1B/CD36/TLR4/DUSP6/CCR1/TNF/CCL4/CCL3L3	8
Biological Process	GO:0031960	response to corticosteroid	6/119	162/17381	0.0171507	IL1RN/FBXO32/CYBB/DDIT4/FOS/TNF	6
Biological Process	GO:0002698	negative regulation of immune effector process	5/119	108/17381	0.0171687	BCL6/CCR2/HLX/CR1/TNF	5
Biological Process	GO:0002548	monocyte chemotaxis	4/119	63/17381	0.0173546	CCR2/CCR1/CCL4/CCL3L3	4
Biological Process	GO:0045670	regulation of osteoclast differentiation	4/119	63/17381	0.0173546	TLR4/CCR1/FOS/TNF	4
Biological Process	GO:0030217	T cell differentiation	7/119	225/17381	0.0173546	PRDM1/ZBTB16/CD83/BCL6/EGR1/HLX/CR1	7
Biological Process	GO:0002688	regulation of leukocyte chemotaxis	5/119	109/17381	0.0173546	CCR2/SWAP70/CCR1/C3AR1/CCL4	5
Biological Process	GO:1903039	positive regulation of leukocyte cell-cell adhesion	7/119	226/17381	0.0175874	ZBTB16/CD83/BCL6/CCR2/IL1B/HLX/TNF	7
Biological Process	GO:0002828	regulation of type 2 immune response	3/119	30/17381	0.0205575	BCL6/CCR2/HLX	3
Biological Process	GO:0032743	positive regulation of interleukin-2 production	3/119	30/17381	0.0205575	CD83/CCR2/IL1B	3
Biological Process	GO:0002312	B cell activation involved in immune response	4/119	67/17381	0.0210301	BCL6/SWAP70/CD180/TLR4	4
Biological Process	GO:0002685	regulation of leukocyte migration	6/119	171/17381	0.0210301	CCR2/SWAP70/CCR1/C3AR1/TNF/CCL4	6
Biological Process	GO:0050707	regulation of cytokine secretion	6/119	172/17381	0.0215134	IL1B/TLR4/BANK1/CD14/TLR10/TNF	6
Biological Process	GO:0050869	negative regulation of B cell activation	3/119	31/17381	0.0219954	PRDM1/BCL6/BANK1	3
Biological Process	GO:0002700	regulation of production of molecular mediator of immune response	5/119	117/17381	0.0223433	BCL6/CD36/TLR4/SPON2/TNF	5
Biological Process	GO:0050866	negative regulation of cell activation	6/119	174/17381	0.0223433	PRDM1/BCL6/CCR2/HLX/DLG5/BANK1	6
Biological Process	GO:0009615	response to virus	8/119	310/17381	0.023218	IL1B/PMAIP1/SPON2/DDIT4/PRF1/TLR7/TNF/CCL4	8
Biological Process	GO:0050727	regulation of inflammatory response	9/119	385/17381	0.023218	BCL6/CCR2/IL1B/TLR4/C3AR1/TLR10/TLR7/CR1/TNF	9
Biological Process	GO:0006809	nitric oxide biosynthetic process	4/119	70/17381	0.0234724	IL1B/CD36/TLR4/TNF	4
Biological Process	GO:0042110	T cell activation	10/119	467/17381	0.0240075	PRDM1/ZBTB16/CD83/BCL6/EGR1/CCR2/IL1B/HLX/DLG5/CR1	10
Biological Process	GO:0002449	lymphocyte mediated immunity	8/119	314/17381	0.0246006	GZMB/BCL6/IL18RAP/IL1B/SWAP70/KLRD1/CR1/TNF	8
Biological Process	GO:0051251	positive regulation of lymphocyte activation	8/119	315/17381	0.024826	PRDM1/ZBTB16/CD83/BCL6/CCR2/IL1B/HLX/TLR4	8
Biological Process	GO:0010574	regulation of vascular endothelial growth factor production	3/119	33/17381	0.024826	CCR2/IL1B/C3AR1	3
Biological Process	GO:0050900	leukocyte migration	10/119	471/17381	0.0248902	CCR2/IL1B/JCHAIN/SWAP70/CCR1/C3AR1/SIRPA/TNF/CCL4/CCL3L3	10
Biological Process	GO:0051272	positive regulation of cellular component movement	10/119	473/17381	0.0255125	BCL6/CCR2/IL1B/LGR6/SWAP70/CCR1/C3AR1/SLC8A1/TNF/CCL4	10
Biological Process	GO:0045785	positive regulation of cell adhesion	9/119	394/17381	0.0257792	ZBTB16/CD83/BCL6/CCR2/IL1B/CD36/HLX/ADGRG1/TNF	9
Biological Process	GO:0002221	pattern recognition receptor signaling pathway	6/119	182/17381	0.0260724	CD180/CD36/TLR4/CD14/TLR10/TLR7	6
Biological Process	GO:0002706	regulation of lymphocyte mediated immunity	5/119	124/17381	0.0266062	BCL6/IL18RAP/IL1B/CR1/TNF	5
Biological Process	GO:0045582	positive regulation of T cell differentiation	4/119	74/17381	0.0267976	ZBTB16/CD83/BCL6/HLX	4
Biological Process	GO:0046209	nitric oxide metabolic process	4/119	74/17381	0.0267976	IL1B/CD36/TLR4/TNF	4
Biological Process	GO:0072593	reactive oxygen species metabolic process	7/119	251/17381	0.0274246	IL1B/CD36/TLR4/PMAIP1/CYBB/DDIT4/TNF	7
Biological Process	GO:0043123	positive regulation of I-kappaB kinase/NF-kappaB signaling	6/119	185/17381	0.0274246	IL1B/CD36/TLR4/TLR7/MIB2/TNF	6
Biological Process	GO:0030098	lymphocyte differentiation	8/119	328/17381	0.029423	PRDM1/CD79A/ZBTB16/CD83/BCL6/EGR1/HLX/CR1	8
Biological Process	GO:0002720	positive regulation of cytokine production involved in immune response	3/119	36/17381	0.029423	CD36/TLR4/SPON2	3
Biological Process	GO:0008207	C21-steroid hormone metabolic process	3/119	36/17381	0.029423	TSPOAP1/DHRS9/EGR1	3
Biological Process	GO:0030431	sleep	3/119	36/17381	0.029423	PTGDS/PTGDR/FOS	3
Biological Process	GO:2001057	reactive nitrogen species metabolic process	4/119	77/17381	0.0296852	IL1B/CD36/TLR4/TNF	4
Biological Process	GO:0002713	negative regulation of B cell mediated immunity	2/119	10/17381	0.0299973	BCL6/CR1	2
Biological Process	GO:0002890	negative regulation of immunoglobulin mediated immune response	2/119	10/17381	0.0299973	BCL6/CR1	2
Biological Process	GO:0002923	regulation of humoral immune response mediated by circulating immunoglobulin	2/119	10/17381	0.0299973	CR1/TNF	2
Biological Process	GO:0031652	positive regulation of heat generation	2/119	10/17381	0.0299973	IL1B/TNF	2
Biological Process	GO:1900225	regulation of NLRP3 inflammasome complex assembly	2/119	10/17381	0.0299973	CD36/TLR4	2
Biological Process	GO:0022409	positive regulation of cell-cell adhesion	7/119	259/17381	0.0299973	ZBTB16/CD83/BCL6/CCR2/IL1B/HLX/TNF	7
Biological Process	GO:0042092	type 2 immune response	3/119	37/17381	0.0299973	BCL6/CCR2/HLX	3
Biological Process	GO:0045601	regulation of endothelial cell differentiation	3/119	37/17381	0.0299973	IL1B/S1PR3/TNF	3
Biological Process	GO:0070266	necroptotic process	3/119	37/17381	0.0299973	TLR4/CD14/TNF	3
Biological Process	GO:0002824	positive regulation of adaptive immune response based on somatic recombination of immune receptors built from immunoglobulin superfamily domains	4/119	79/17381	0.030719	CCR2/IL1B/HLX/TNF	4
Biological Process	GO:0050777	negative regulation of immune response	5/119	132/17381	0.030782	BCL6/CCR2/HLX/CR1/TNF	5
Biological Process	GO:0050921	positive regulation of chemotaxis	5/119	132/17381	0.030782	CCR2/SWAP70/CCR1/C3AR1/CCL4	5
Biological Process	GO:0051250	negative regulation of lymphocyte activation	5/119	133/17381	0.0314864	PRDM1/BCL6/HLX/DLG5/BANK1	5
Biological Process	GO:0032715	negative regulation of interleukin-6 production	3/119	38/17381	0.0314864	TLR4/BANK1/TNF	3
Biological Process	GO:0070098	chemokine-mediated signaling pathway	4/119	81/17381	0.0325267	CCR2/CCR1/CCL4/CCL3L3	4
Biological Process	GO:1903426	regulation of reactive oxygen species biosynthetic process	4/119	81/17381	0.0325267	IL1B/CD36/TLR4/TNF	4
Biological Process	GO:0001659	temperature homeostasis	3/119	39/17381	0.033187	IL1B/IL1RN/TNF	3
Biological Process	GO:0061028	establishment of endothelial barrier	3/119	39/17381	0.033187	IL1B/S1PR3/TNF	3
Biological Process	GO:0042368	vitamin D biosynthetic process	2/119	11/17381	0.033728	IL1B/TNF	2
Biological Process	GO:0044546	NLRP3 inflammasome complex assembly	2/119	11/17381	0.033728	CD36/TLR4	2
Biological Process	GO:0070374	positive regulation of ERK1 and ERK2 cascade	6/119	199/17381	0.0339412	CD36/TLR4/CCR1/TNF/CCL4/CCL3L3	6
Biological Process	GO:0002821	positive regulation of adaptive immune response	4/119	83/17381	0.0343929	CCR2/IL1B/HLX/TNF	4
Biological Process	GO:0046638	positive regulation of alpha-beta T cell differentiation	3/119	40/17381	0.0346992	ZBTB16/CD83/HLX	3
Biological Process	GO:0007249	I-kappaB kinase/NF-kappaB signaling	7/119	270/17381	0.0346992	IL1B/CD36/TLR4/CD14/TLR7/MIB2/TNF	7
Biological Process	GO:0042113	B cell activation	7/119	271/17381	0.0352318	PRDM1/CD79A/BCL6/SWAP70/CD180/TLR4/BANK1	7
Biological Process	GO:0002696	positive regulation of leukocyte activation	8/119	347/17381	0.0355925	PRDM1/ZBTB16/CD83/BCL6/CCR2/IL1B/HLX/TLR4	8
Biological Process	GO:0043370	regulation of CD4-positive, alpha-beta T cell differentiation	3/119	41/17381	0.0365028	CD83/BCL6/HLX	3
Biological Process	GO:0002430	complement receptor mediated signaling pathway	2/119	12/17381	0.0373381	C3AR1/CR1	2
Biological Process	GO:0030656	regulation of vitamin metabolic process	2/119	12/17381	0.0373381	IL1B/TNF	2
Biological Process	GO:0031650	regulation of heat generation	2/119	12/17381	0.0373381	IL1B/TNF	2
Biological Process	GO:0034116	positive regulation of heterotypic cell-cell adhesion	2/119	12/17381	0.0373381	IL1B/TNF	2
Biological Process	GO:0045351	type I interferon biosynthetic process	2/119	12/17381	0.0373381	TLR4/TLR7	2
Biological Process	GO:0045628	regulation of T-helper 2 cell differentiation	2/119	12/17381	0.0373381	BCL6/HLX	2
Biological Process	GO:2000121	regulation of removal of superoxide radicals	2/119	12/17381	0.0373381	CD36/TNF	2
Biological Process	GO:0050670	regulation of lymphocyte proliferation	6/119	206/17381	0.0373381	PRDM1/BCL6/CCR2/IL1B/TLR4/DLG5	6
Biological Process	GO:0097300	programmed necrotic cell death	3/119	42/17381	0.0373381	TLR4/CD14/TNF	3
Biological Process	GO:0032944	regulation of mononuclear cell proliferation	6/119	207/17381	0.0379498	PRDM1/BCL6/CCR2/IL1B/TLR4/DLG5	6
Biological Process	GO:0030316	osteoclast differentiation	4/119	88/17381	0.0391161	TLR4/CCR1/FOS/TNF	4
Biological Process	GO:0009612	response to mechanical stimulus	6/119	210/17381	0.0403326	IL1B/TLR4/BTG2/FOS/SLC8A1/TLR7	6
Biological Process	GO:0050867	positive regulation of cell activation	8/119	359/17381	0.0407526	PRDM1/ZBTB16/CD83/BCL6/CCR2/IL1B/HLX/TLR4	8
Biological Process	GO:0030335	positive regulation of cell migration	9/119	442/17381	0.0415248	CCR2/IL1B/LGR6/SWAP70/CCR1/C3AR1/SLC8A1/TNF/CCL4	9
Biological Process	GO:0030593	neutrophil chemotaxis	4/119	90/17381	0.0415846	IL1B/C3AR1/CCL4/CCL3L3	4
Biological Process	GO:0051384	response to glucocorticoid	5/119	147/17381	0.0416019	IL1RN/FBXO32/DDIT4/FOS/TNF	5
Biological Process	GO:0021819	layer formation in cerebral cortex	2/119	13/17381	0.0418831	CDK5R1/ADGRG1	2
Biological Process	GO:0007204	positive regulation of cytosolic calcium ion concentration	7/119	285/17381	0.0420471	CCR2/SWAP70/CD36/CCR1/C3AR1/SLC8A1/S1PR3	7
Biological Process	GO:0051224	negative regulation of protein transport	6/119	214/17381	0.0427563	IL1B/CD36/BARD1/BANK1/UBE2J1/TNF	6
Biological Process	GO:0050870	positive regulation of T cell activation	6/119	215/17381	0.0435083	ZBTB16/CD83/BCL6/CCR2/IL1B/HLX	6
Biological Process	GO:0071347	cellular response to interleukin-1	4/119	92/17381	0.0435083	EGR1/IL1RN/CCL4/CCL3L3	4
Biological Process	GO:2000379	positive regulation of reactive oxygen species metabolic process	4/119	92/17381	0.0435083	IL1B/CD36/TLR4/TNF	4
Biological Process	GO:0046822	regulation of nucleocytoplasmic transport	6/119	216/17381	0.0439019	IL1B/CD36/TLR4/BARD1/TLR7/TNF	6
Biological Process	GO:0070663	regulation of leukocyte proliferation	6/119	217/17381	0.0445755	PRDM1/BCL6/CCR2/IL1B/TLR4/DLG5	6
Biological Process	GO:0042742	defense response to bacterium	7/119	290/17381	0.0445755	GNLY/CD160/JCHAIN/CD36/TLR4/SPON2/TNF	7
Biological Process	GO:0050766	positive regulation of phagocytosis	3/119	46/17381	0.0445755	IL1B/CD36/TNF	3
Biological Process	GO:0014706	striated muscle tissue development	8/119	369/17381	0.0448629	EGR1/EGR2/HLX/TSC22D3/BTG2/FOS/SLC8A1/PAX5	8
Biological Process	GO:1904950	negative regulation of establishment of protein localization	6/119	218/17381	0.0448629	IL1B/CD36/BARD1/BANK1/UBE2J1/TNF	6
Biological Process	GO:0010893	positive regulation of steroid biosynthetic process	2/119	14/17381	0.0455499	IL1B/TNF	2
Biological Process	GO:0042362	fat-soluble vitamin biosynthetic process	2/119	14/17381	0.0455499	IL1B/TNF	2
Biological Process	GO:0044130	negative regulation of growth of symbiont in host	2/119	14/17381	0.0455499	CD36/TNF	2
Biological Process	GO:0002704	negative regulation of leukocyte mediated immunity	3/119	47/17381	0.0458854	BCL6/CCR2/CR1	3
Biological Process	GO:0008347	glial cell migration	3/119	47/17381	0.0458854	CCR2/CDK5R1/ADGRG1	3
Biological Process	GO:0002712	regulation of B cell mediated immunity	3/119	48/17381	0.0480533	BCL6/CR1/TNF	3
Biological Process	GO:0002889	regulation of immunoglobulin mediated immune response	3/119	48/17381	0.0480533	BCL6/CR1/TNF	3
Biological Process	GO:0006953	acute-phase response	3/119	48/17381	0.0480533	IL1B/IL1RN/TNF	3
Biological Process	GO:2000147	positive regulation of cell motility	9/119	460/17381	0.0484029	CCR2/IL1B/LGR6/SWAP70/CCR1/C3AR1/SLC8A1/TNF/CCL4	9
Biological Process	GO:0022408	negative regulation of cell-cell adhesion	5/119	157/17381	0.0487759	BCL6/SWAP70/HLX/IL1RN/DLG5	5
Biological Process	GO:2000514	regulation of CD4-positive, alpha-beta T cell activation	3/119	49/17381	0.0487759	CD83/BCL6/HLX	3
Biological Process	GO:0042307	positive regulation of protein import into nucleus	4/119	98/17381	0.0487759	IL1B/TLR4/TLR7/TNF	4
Biological Process	GO:0002827	positive regulation of T-helper 1 type immune response	2/119	15/17381	0.0487759	CCR2/HLX	2
Biological Process	GO:0007252	I-kappaB phosphorylation	2/119	15/17381	0.0487759	TLR4/TLR7	2
Biological Process	GO:0030730	sequestering of triglyceride	2/119	15/17381	0.0487759	IL1B/TNF	2
Biological Process	GO:0044126	regulation of growth of symbiont in host	2/119	15/17381	0.0487759	CD36/TNF	2
Biological Process	GO:0044146	negative regulation of growth of symbiont involved in interaction with host	2/119	15/17381	0.0487759	CD36/TNF	2
Biological Process	GO:0045623	negative regulation of T-helper cell differentiation	2/119	15/17381	0.0487759	BCL6/HLX	2
Biological Process	GO:0051044	positive regulation of membrane protein ectodomain proteolysis	2/119	15/17381	0.0487759	IL1B/TNF	2
Biological Process	GO:0051607	defense response to virus	6/119	227/17381	0.0499766	IL1B/PMAIP1/SPON2/DDIT4/PRF1/TLR7	6
